# Supplementary material for: Features on Endoscopy and MRI after Treatment with Contact X-ray Brachytherapy for Rectal Cancer: Explorative Results
Source: Cancers (Basel). 2022 Nov 13;14(22):5565. doi: 10.3390/cancers14225565 (PMC9688812; doi:10.3390/cancers14225565)
Supplement: Supplementary file 1 [file cancers-14-05565-s001.zip]

Archive with 1 entries (1 files):
- cancers-1968586-supplementary.pdf
